# Supplementary material for: An ADAMTSL2 Founder Mutation Causes Musladin-Lueke Syndrome, a Heritable Disorder of Beagle Dogs, Featuring Stiff Skin and Joint Contractures
Source: PLoS One. 2010 Sep 17;5(9):e12817. doi: 10.1371/journal.pone.0012817 (PMC2941456; doi:10.1371/journal.pone.0012817)
Supplement: Table S1 — Results of genome-wide association mapping with microsatellite markers. (0.13 MB XLS) [file pone.0012817.s002.xls]

## Sheet: Genome-Wide - Table 1
Table S1. Results of genome-wide association mapping with microsatellite markers.
* Markers showing significant association with MLS are highlighted in red
Locus	Chr	Position (Mb)	Fisher p-value	ZMAX p-value	Aberrant Genotype	-LOG (p-value)
01_012C_CA	1	12293038	0.264029	0.358164	413-413	0.445918
0017	1	17155013	0.330833	0.341278	201-201	0.466892
0019_RD	1	18962409	0.166323	0.186766	238-238	0.728702
0024_RD	1	23228883	0.070485	0.145346	284-284	0.837597
0026	1	24708488	0.388954	0.347394	289-289	0.459178
0029_RD	1	26501841	0.844888	0.802308	383-383	0.0956589
01_029B_CA	1	29449852	1	1	248-256	0
0036_RD	1	32052531	0.744119	0.194288	434-438	0.711554
0038_RD	1	33454192	0.604708	0.278049	412-412	0.555879
0045	1	39289938	0.281561	0.425259	360-372	0.371346
0047	1	41043645	0.36902	0.026454	148-155	1.57751
0050	1	43937720	0.476286	0.285413	302-304	0.544526
0053_RD	1	45337901	0.398253	0.398253	228-228	0.399841
0055	1	46846160	0.003188	0.289216	310-316	0.538778
0062	1	51748311	0.275888	0.637745	309-312	0.195353
0069_RD	1	57549595	0.277236	0.263655	423-423	0.578964
0070	1	58009031	0.35656	0.640941	304-306	0.193182
0074	1	60963476	0.872694	0.54471	357-363	0.263835
0075	1	61315080	0.42993	0.638844	406-409	0.194605
0077	1	63048991	0.252351	0.252351	243-245	0.597995
0082	1	66265723	0.561623	0.726423	218-220	0.13881
0087	1	70217056	0.185836	0.194807	356-358	0.710395
0092	1	74301991	0.388768	0.627999	333-333	0.202041
0093	1	75086170	0.317752	0.302865	415-415	0.518751
0098	1	78952365	0.779633	0.693465	377-387	0.158975
0105	1	84609400	0.084281	0.096946	188-197	1.01347
01_087E_CA	1	87795911	0.781289	0.916543	211-219	0.0378472
0113_RD	1	91026811	0.564279	0.446403	334-334	0.350273
0123_RD	1	99908185	0.380206	0.435762	229-229	0.360751
0126	1	102415010	0.455202	0.665888	312-316	0.176599
01_105D_CA	1	105416679	0.365269	0.589361	309-317	0.229619
0132	1	108416369	0.43724	0.364692	400-404	0.438074
0134	1	110026021	0.011695	0.041296	228-242	1.38409
0136	1	111233241	0.182109	0.434344	130-134	0.362166
0143	1	116951043	0.641326	0.601872	289-289	0.220496
0145_RD	1	118700712	1	1	353-359	0
0147	1	120315857	0.01694	0.036891	225-225	1.43308
0149	1	121854903	0.865648	0.893746	337-341	0.0487859
0154	2	5730567	0.12062	0.496552	388-388	0.304035
0168_RD	2	12014350	0.394985	0.292545	414-414	0.533807
0163	2	15498129	1	1	175-175	0
0159_RD	2	19111375	0.593389	0.515649	354-362	0.287646
0174	2	23289304	0.417854	0.531877	358-358	0.274189
0176_RD	2	24363177	0.121811	0.46707	395-406	0.330618
0179	2	26777310	0.590886	0.777043	217-217	0.109555
0180	2	27623257	0.870451	0.71026	251-256	0.148583
02_032D_CA	2	32345874	0.595458	0.515539	416-416	0.287738
0198	2	41515193	0.02128	0.028251	380-384	1.54897
0201	2	44068340	0.289264	0.085616	185-186	1.06745
0204	2	45734407	0.382852	0.662947	326-329	0.178521
0205	2	46620913	0.388183	0.206228	230-232	0.685652
0207	2	48307189	0.878714	1	234-234	0
0208_RD	2	48953962	0.455048	0.569587	364-366	0.24444
0216	2	54870983	0.656579	0.784997	177-188	0.105132
0217	2	55639746	0.716838	0.613362	332-335	0.212283
0220	2	57765026	0.024788	0.074845	414-414	1.12584
0228	2	63043966	1	1	246-249	0
0230	2	64887069	1	1	333-333	0
0235	2	69344689	0.249356	0.490711	282-284	0.309174
0236	2	70036649	0.760402	0.824705	405-405	0.0837014
0237_RD	2	70882339	0.551342	0.888151	256-264	0.0515132
0240_RD	2	73027008	0.095448	0.145962	388-388	0.83576
0242	2	74572121	0.194822	0.086878	176-178	1.06109
0243	2	75557373	0.413274	0.354757	388-399	0.450069
0249	2	79874704	0.530128	0.821512	403-403	0.0853861
0250	2	80723811	0.871361	0.671064	299-299	0.173236
0252	2	81774961	0.613597	0.777903	386-409	0.109075
0256	2	85004243	0.919239	0.514623	357-359	0.288511
0257	2	85527949	0.122885	0.128675	429-433	0.890506
0258	2	86044308	0.255737	0.491828	296-308	0.308187
0272	3	8921851	0.663398	1	283-283	0
0275	3	10286730	0.771149	0.609418	339-339	0.215085
0280	3	13618575	1	1	399-399	0
0281_RD	3	14643661	0.464963	0.494177	238-238	0.306117
0282	3	15344993	1	0.882251	388-388	0.0544078
0286_RD	3	18953328	0.810125	0.712609	416-416	0.147149
0288	3	20106687	0.324373	0.754321	361-365	0.122444
0292	3	23450348	0.017549	0.225133	387-393	0.647561
0295_RD	3	26068156	0.024765	0.010378	421-421	1.98389
0302	3	31764845	0.145906	0.134224	150-156	0.87217
0309_RD	3	36797673	0.036607	0.417551	295-297	0.37929
0323_RD	3	48244964	0.542548	0.329433	338-339	0.482233
0326	3	50555707	0.050453	0.24894	186-186	0.603905
0331	3	54929993	0.434307	0.434307	203-203	0.362203
0340	3	62249345	0.492004	0.253969	209-211	0.595219
0341_RD	3	62653333	0.093857	0.123904	418-420	0.906915
0353	3	71829624	0.513034	0.525242	337-337	0.279641
0356_RD	3	74466142	0.320879	0.388874	224-224	0.410191
0358	3	75462509	0.62258	0.741697	406-406	0.129773
0360	3	76961094	0.733721	0.926577	329-357	0.0331185
0361	3	77871760	0.491669	0.129896	396-396	0.886404
0366	3	81666534	0.73565	0.814182	259-263	0.0892785
0370	3	85374134	0.448161	1	300-300	0
0373	3	88072196	0.927276	0.50557	224-224	0.296219
0375	3	89327600	1	0.732321	386-386	0.135299
0382_RD	4	4217521	0.118723	0.109074	334-340	0.962279
0389	4	10383708	0.258181	0.040829	197-199	1.38903
0391	4	11866500	0.176856	0.008916	315-317	2.04983
0403	4	21298557	0.598508	0.598508	340-373	0.22293
0406_RD	4	23658009	0.789321	0.789321	202-202	0.102746
0407	4	24380355	0.294749	0.069456	237-244	1.15829
0415	4	29414432	0.193189	0.282558	337-339	0.548892
0417_RD	4	31122560	0.49912	0.49912	380-411	0.301795
04_034A_CA	4	34056556	0.701872	0.966362	262-262	0.0148602
0428	4	39744246	0.550213	0.522994	370-374	0.281503
0433	4	43831247	0.181415	0.100165	385-387	0.999284
0441_RD	4	50761448	0.266884	0.295849	412-423	0.52893
0443	4	52434985	0.468461	0.397032	352-352	0.401174
0444_RD	4	53449544	0.064848	0.114898	183-185	0.939688
0447	4	55727104	0.139601	0.357062	297-299	0.447256
0449	4	57172883	1	1	247-247	0
0456_RD	4	62887486	1	1	154-154	0
0457	4	63479005	0.378291	0.193944	402-414	0.712324
0458	4	64388585	0.333821	0.376204	280-282	0.424577
0461_RD	4	66747828	0.446712	0.446712	413-417	0.349972
0467	4	71349221	0.048098	0.345951	353-361	0.460985
04_074B_CA	4	74192006	0.214603	0.129513	389-396	0.887687
0474	4	77143726	0.155288	0.073892	303-321	1.1314
0476	4	78908204	0.941349	0.528515	343-343	0.276943
0481	4	83182358	0.898554	0.593587	147-147	0.226516
0484_RD	4	85080920	0.837959	0.899675	369-375	0.0459143
0488	4	88379488	0.508466	0.593813	301-307	0.22635
0491	4	91076070	0.639864	0.562496	147-152	0.249881
0500	5	9213040	0.689438	0.31432	408-408	0.502628
0505_RD	5	13690231	0.18004	0.09403	157-157	1.02673
0513_RD	5	19118910	0.125821	0.5843	269-269	0.233364
05_022C_CA	5	22556495	0.676369	0.160244	269-271	0.795218
0518_RD	5	23811233	0.412474	0.420781	377-377	0.375944
0521	5	25990127	0.216211	0.492715	340-354	0.307404
0524	5	28339672	0.441452	0.72479	213-213	0.139788
0526	5	29569518	0.774574	0.726031	309-309	0.139045
0529	5	32206636	0.274791	0.295666	268-268	0.529199
0531	5	33445169	0.755539	0.867168	300-300	0.0618968
0535	5	36640059	0.594426	0.521594	241-241	0.282667
0540	5	41083007	1	1	142-147	0
0547	5	47389605	0.674381	0.866433	284-284	0.062265
0548	5	48307275	1	1	355-355	0
0550	5	50243402	0.807465	0.807465	363-363	0.0928763
0551	5	51199316	1	1	260-260	0
0552	5	52019623	0.799952	0.799003	169-178	0.0974516
0553	5	52616173	0.923636	0.909135	156-158	0.0413716
0554	5	52653838	0.850065	0.850065	287-297	0.0705479
0561	5	58111878	0.375807	0.499627	220-220	0.301354
0565	5	60505284	0.623421	0.783466	335-345	0.10598
0566	5	61018945	0.487587	0.541701	364-368	0.26624
0568_RD	5	62770099	0.86494	0.86494	411-423	0.063014
0569	5	62939992	0.385844	0.510733	338-338	0.291806
0571_RD	5	64885564	0.168702	0.514028	280-280	0.289013
0574	5	66921840	1	0.859388	347-347	0.0658107
0576	5	68424558	0.719407	0.784857	380-380	0.105209
0577	5	69418855	0.854039	0.461671	219-219	0.335667
0579	5	71074064	0.02687	0.029887	325-329	1.52452
0582_RD	5	73479243	0.048745	0.274505	199-199	0.56145
0586	5	76377487	0.202437	0.116199	268-270	0.934798
0588	5	77491253	0.90674	0.935114	314-316	0.0291354
0590	5	78605462	0.155159	0.330806	414-414	0.480427
0591	5	79165832	0.115405	0.099462	387-387	1.00234
0593	5	81020965	0.099908	0.015534	293-293	1.80872
0594	5	82012404	0.094215	0.229026	315-315	0.640115
0597	5	84530022	0.042146	0.004382	360-360	2.35833
0599	5	86340756	0.580218	0.090405	373-373	1.04381
0603	5	89853761	0.792394	0.440858	260-260	0.355701
0608_RD	6	7078729	0.434686	0.512596	327-329	0.290225
0610	6	8419081	0.281812	0.395522	304-311	0.402829
0615	6	12201903	0.08624	0.069028	350-357	1.16097
06_015A_CA	6	15126229	1	1	320-326	0
0624	6	18169732	0.747055	0.855707	225-225	0.0676749
0629	6	23122890	0.094583	0.044208	398-399	1.3545
0643	6	34537734	0.161536	0.361304	164-164	0.442127
0644	6	35532017	0.066587	0.043577	291-291	1.36074
0646	6	37421779	0.294671	0.35375	353-361	0.451304
06_044B_CA	6	44411296	1	0.81582	259-259	0.0884057
0667	6	53995103	0.710032	0.74695	125-133	0.126708
0669_RD	6	55653310	0.529148	0.1676	385-385	0.775726
0670	6	56244455	0.536292	0.519299	209-209	0.284583
0671	6	56975671	0.048221	0.027257	284-284	1.56452
0673	6	58503338	0.289665	0.436939	259-259	0.359579
0676	6	61278447	0.400047	0.596971	298-298	0.224047
0684	6	67950474	0.527593	0.457826	377-379	0.3393
0685	6	68925907	0.062086	0.06139	376-381	1.2119
0686_RD	6	69798492	0.611399	0.533808	296-300	0.272615
0689	6	72561448	0.966899	1	219-227	0
0712	7	15977495	0.435066	0.953766	281-291	0.0205582
0714	7	17797341	0.99242	0.965077	297-314	0.015438
0720_RD	7	22020315	0.475684	0.694471	175-187	0.158346
0727_RD	7	27529044	1	1	200-202	0
0728_RD	7	28163769	0.789392	0.789392	373-373	0.102707
0730_RD	7	29568242	0.555447	0.760144	276-278	0.119104
0731	7	30564440	0.419101	0.479867	245-252	0.318879
0732	7	31145311	1	1	275-275	0
0733	7	31947543	0.16875	0.451561	273-275	0.345284
0737	7	34854969	0.252142	0.419782	345-349	0.376976
07_039B_CA	7	39253026	0.299404	0.552948	432-436	0.257316
0747	7	42717586	0.685132	0.765213	350-352	0.116218
0749_RD	7	44710710	0.398605	0.613778	358-363	0.211989
0751	7	46488693	0.794375	0.927575	265-265	0.032651
0753	7	47938275	0.974808	0.982293	315-321	0.00775895
0756	7	50500656	1	1	367-367	0
0758	7	52310545	0.132363	0.335108	386-390	0.474815
0761_RD	7	54650523	0.143484	0.281115	375-377	0.551116
0764	7	57287819	0.479457	0.761456	334-336	0.118355
0775	7	66239449	0.832354	0.896824	175-177	0.0472928
0776	7	66544228	0.938905	0.777263	363-372	0.109432
0777	7	67585335	0.492262	0.607495	284-288	0.216457
0778_RD	7	68236315	0.738344	0.632739	228-244	0.198775
0779	7	69161542	0.846055	0.848111	304-304	0.0715473
0785_RD	7	73227394	0.210891	0.210891	408-410	0.675942
0786_RD	7	73807927	0.602791	0.602791	216-216	0.219833
0788	7	75511833	0.22133	0.441245	231-231	0.35532
0791	7	78318772	0.133393	0.147901	289-298	0.830029
0799_RD	8	6331717	0.957506	1	267-269	0
08_012F_CA	8	12654407	0.625371	0.615012	403-407	0.211116
0810	8	15213178	0.675323	0.791767	319-332	0.101403
0811	8	15721486	0.542387	0.71416	393-393	0.146204
0815	8	19077360	0.614942	0.693323	289-294	0.159064
0816	8	19918681	0.613793	0.762357	224-239	0.117842
0817	8	20755781	1	1	294-298	0
0821_RD	8	23597039	0.886594	0.669623	170-174	0.17417
08_026C_CA	8	26209113	0.606083	0.461328	225-239	0.33599
0828	8	28918269	0.002999	0.091575	360-362	1.03822
0835	8	34229871	0.594332	0.641516	407-409	0.192793
0840	8	38863506	0.607276	0.866417	169-169	0.062273
0846	8	43915528	0.934467	0.988323	303-307	0.0051011
0853	8	50051487	0.583542	0.645557	371-373	0.190065
0857	8	53375606	0.192589	0.423728	292-292	0.372913
0858	8	54225586	0.137568	0.574033	185-185	0.241063
0873	8	66795256	0.371277	0.66761	363-366	0.175477
0877	8	70325705	0.674217	0.431925	329-331	0.364592
0881_RD	8	73392356	0.073727	0.177867	167-178	0.749905
0883	8	74446471	0.878537	0.877595	290-300	0.0567059
1640_RD	9	9738758	0.864714	1	399-399	0
1638	9	11269755	0.426549	0.339863	364-364	0.468696
1639_RD	9	11499251	0.641454	0.555694	342-342	0.255164
09_017I_CA	9	17564394	0.206844	0.346019	421-423	0.4609
1637_RD	9	20288194	0.448006	1	395-402	0
0899	9	21722707	0.475445	0.529225	194-194	0.27636
0900	9	22675459	0.383616	0.407316	389-389	0.390069
0903_RD	9	25145109	0.120588	0.214212	307-311	0.669156
0904	9	26073803	0.103303	0.019651	355-355	1.70662
0907	9	28877114	0.111669	0.038559	207-207	1.41387
0910	9	31215819	0.206984	0.015703	327-329	1.80402
0914_RD	9	34716452	0.4201	0.373011	311-311	0.428278
0916	9	36438686	0.624274	0.436459	381-381	0.360057
0922	9	41129935	0.717205	0.295652	179-179	0.529219
0934_RD	9	51097830	5e-05	9e-06	356-356	5.04576
0937	9	52560410	0.000808	1.2e-05	272-272	4.92082
0941_RD	9	55498529	0.367919	0.37828	313-313	0.422187
0942	9	56475178	0.022966	0.010431	368-370	1.98167
0946	9	60008724	0.247954	0.495016	400-402	0.305381
0947	9	60899279	0.437807	0.306167	219-219	0.514042
0950	9	63446477	0.377968	0.543048	268-268	0.265162
0955	10	5026013	0.453337	0.663	289-291	0.178486
0956	10	5912702	0.553084	0.553084	158-158	0.257209
10_018C_CA	10	18707021	1	1	258-258	0
0979_RD	10	22748212	0.490186	0.717017	365-372	0.144471
0983	10	26130029	0.411588	0.499343	397-406	0.301601
0984	10	26651212	0.846711	0.727528	388-390	0.13815
0989	10	30614553	0.134435	0.335069	183-183	0.474866
0990_RD	10	31456507	0.74941	0.868931	421-426	0.0610147
0991	10	32173241	0.579051	0.532064	293-295	0.274036
0993	10	33986755	0.857944	0.836402	420-420	0.0775849
0998	10	37922525	0.658721	0.50351	267-273	0.297992
1000_RD	10	39516178	0.834136	0.938049	386-388	0.0277745
1003	10	41839094	0.616021	0.606225	345-351	0.217366
1004	10	42784697	1	1	409-409	0
1005_RD	10	43695270	0.809763	0.895072	201-204	0.048142
10_049J_CA	10	49705960	1	0.969636	312-312	0.0133913
1017	10	52578222	0.083586	0.427565	368-370	0.368998
1019_RD	10	54260164	0.110412	0.020287	377-377	1.69278
1020_RD	10	55091464	0.070502	0.109951	386-388	0.958801
1024	10	58656739	0.271694	0.551211	393-420	0.258682
1025	10	59197810	0.092645	0.645213	311-318	0.190297
1026	10	60167482	0.372498	0.066185	308-311	1.17924
1027	10	61092059	0.677367	0.638629	277-281	0.194751
1028	10	62018010	0.305137	0.35468	157-169	0.450163
1030	10	63858991	0.098926	0.339704	306-314	0.468899
1032	10	65764679	0.051449	0.096594	408-410	1.01505
1034	10	67611578	0.187894	0.050494	366-366	1.29676
1035_RD	10	68607756	0.202073	0.559993	424-430	0.251817
1043	11	8156040	0.602275	0.884182	355-355	0.0534583
11_010J_CA	11	10710730	0.823499	0.795804	406-406	0.0991939
1049	11	13271858	0.303985	0.667162	327-329	0.175769
1052	11	15989391	0.445575	0.445575	405-407	0.351079
1054_RD	11	17702115	0.441712	0.718063	286-288	0.143837
1055_RD	11	18624053	1	1	249-249	0
1056	11	19543772	0.045805	0.060269	340-344	1.21991
1058	11	20725869	0.909209	0.897367	411-411	0.0470299
1062	11	23616220	0.822434	0.615762	157-157	0.210587
1064	11	25583185	0.865119	0.865119	390-390	0.0629241
1068	11	28325972	0.770232	1	409-409	0
1070	11	29713466	0.537947	0.226535	417-423	0.644865
1073	11	32289812	0.30729	0.380349	241-245	0.419818
1076_RD	11	35162258	0.041521	0.017891	414-420	1.74737
11_037E_CA	11	37722368	0.010405	0.277889	369-375	0.556129
1086	11	43538854	0.101143	0.104652	387-389	0.980252
1089	11	46281813	0.517609	0.494134	144-144	0.306155
1090_RD	11	46813732	0.408877	0.371156	372-372	0.430444
1091	11	47801597	0.279013	0.106725	243-253	0.971734
1094	11	50145243	0.153545	0.426823	140-140	0.369752
1100	11	54932935	0.926127	0.544623	345-345	0.263904
1105	11	58408247	0.665811	0.681116	228-238	0.166779
1109	11	61674544	1	1	365-365	0
1119_RD	11	69705287	1	0.875687	342-342	0.0576511
1123	11	72196172	1	1	380-380	0
1126	11	74794223	0.721365	0.695511	395-398	0.157696
1135	12	6791682	0.661057	1	246-248	0
1140	12	10586950	0.7245	0.513695	352-352	0.289295
1141_RD	12	11209980	0.912956	0.743208	201-201	0.12889
1144	12	13948337	0.025205	0.051588	199-205	1.28745
1145	12	14768654	0.066068	0.012298	197-199	1.91017
1146	12	15648414	0.877672	1	312-314	0
1150	12	18722421	0.584976	0.816636	390-390	0.0879715
1152	12	20328500	0.787494	1	280-280	0
1155	12	22766580	0.397086	0.505542	380-382	0.296243
1165	12	29737049	0.39434	0.738463	216-224	0.131671
1172	12	35365093	0.392696	0.468691	170-185	0.329113
1177	12	39355400	1	1	384-384	0
1178	12	40125306	0.760816	1	401-403	0
1184_RD	12	44270941	0.473364	0.363837	393-394	0.439093
1192	12	49625962	0.542084	0.558948	287-289	0.252629
1206	12	60202142	0.926633	0.667993	326-332	0.175228
12_063C_CA	12	63974805	0.747806	0.823632	261-261	0.0842668
1211_RD	12	64298675	0.046046	0.051604	366-370	1.28732
1215	12	67436051	0.10336	0.216231	261-261	0.665082
1220	12	71460640	0.298663	0.274557	360-366	0.561367
1222	12	73200333	0.763392	0.624215	246-246	0.204666
1228	13	5964243	0.680927	0.680927	314-314	0.166899
1229	13	6698348	0.804079	0.736642	213-215	0.132744
1231	13	8660793	0.87618	0.459651	201-201	0.337572
1235	13	11684710	0.548416	0.603268	335-335	0.21949
13_015A_CA	13	15349395	0.486816	0.730768	170-170	0.13622
1244	13	18744554	0.780332	0.780332	188-189	0.107721
1248	13	21930796	0.413543	0.830617	262-266	0.0805992
13_029E_CA	13	29632708	0.678037	0.638826	312-312	0.194617
1262	13	34153315	0.074493	0.376326	365-365	0.424436
1263	13	34879687	0.212913	0.56944	305-307	0.244552
1266	13	37514053	0.337866	0.700613	189-192	0.154522
1269	13	40102590	0.674627	0.785374	284-286	0.104923
1272_RD	13	42296414	0.244146	0.282359	255-255	0.549198
1277	13	45558095	0.807549	0.800792	147-147	0.0964803
1278	13	46534405	0.207277	0.544816	325-336	0.26375
1282	13	50034831	0.055816	0.588931	258-258	0.229936
1285_RD	13	52193146	0.400659	0.673935	251-251	0.171382
1290_RD	13	56161188	0.586916	0.558353	373-375	0.253091
14_006J_CA	14	6882824	0.213574	0.512198	210-210	0.290562
1311	14	10750456	1	1	255-255	0
1314	14	13188929	0.611194	0.558734	302-302	0.252795
1318_RD	14	16520309	0.675901	0.524028	251-251	0.280646
1319	14	17532126	0.531951	0.807147	123-123	0.0930474
1323	14	20390780	0.695425	0.848255	380-390	0.0714736
1327	14	23687882	0.270427	0.530135	401-401	0.275614
1331	14	26275552	0.593708	0.724908	418-427	0.139717
1340	14	32831101	0.653075	0.653075	323-323	0.185037
1343	14	35428227	0.145526	0.391522	320-327	0.407244
1347	14	38440765	0.524452	0.614532	275-277	0.211455
1349	14	39521803	0.147148	0.147148	223-227	0.832246
14_044A_CA	14	44126868	0.227283	0.224384	379-379	0.649008
14_053A_CA	14	53553868	0.897965	0.767404	362-365	0.114976
1371_RD	14	55982106	1	1	380-380	0
1374	14	58122185	0.177649	0.157756	350-352	0.802014
1379_RD	14	61858071	0.575002	0.525972	398-398	0.279037
1389	15	8901955	0.055906	0.716038	283-287	0.145064
1394_RD	15	10351748	0.050424	0.594471	362-364	0.225869
1395	15	11799924	0.412318	0.412318	229-231	0.384768
1396	15	12539011	0.56651	0.530704	237-237	0.275148
1402_RD	15	16338594	0.291782	0.29149	364-364	0.535376
1404_RD	15	17933748	0.891828	0.786546	183-183	0.104276
1407	15	20395027	0.456803	0.629456	362-362	0.201035
1410_RD	15	23063898	0.598077	0.439095	308-312	0.357442
1414	15	26600845	0.098625	0.347122	325-333	0.459518
1423	15	34012323	1	1	352-352	0
1426	15	36300246	0.024694	0.413838	315-315	0.38317
1427_RD	15	37306687	0.012113	0.009115	410-410	2.04024
1431	15	40038910	0.313078	0.238856	333-337	0.621864
1433	15	41164391	1	0.752736	138-138	0.123357
1434	15	42074305	0.375864	0.532139	372-376	0.273975
1440	15	47699438	1	1	352-352	0
1450	15	55131650	0.423946	0.703879	263-263	0.152502
1452	15	56342501	0.816178	0.880489	368-368	0.0552761
1454	15	57842639	0.658825	0.658825	381-383	0.18123
1458_RD	15	60799688	0.837934	0.837934	299-303	0.0767902
1459	15	61451997	0.836095	0.945159	316-318	0.0244951
1461	15	63063408	0.900682	0.760578	213-213	0.118856
1463_RD	15	64546920	1	1	418-418	0
1474	16	7585145	0.481579	0.659635	199-203	0.180696
16_011C_CA	16	11315352	1	1	239-239	0
1468	16	15207138	0.160009	0.224324	260-262	0.649124
1482	16	17205050	1	1	391-400	0
1483	16	17976604	0.01755	0.003754	181-185	2.42551
16_020F_CA	16	20821652	0.50897	0.665316	184-184	0.176972
1491	16	23729884	0.663496	0.844146	165-165	0.0735824
1494_RD	16	25803372	1	1	374-374	0
16_033F_CA	16	33731243	1	1	222-222	0
1507	16	36851495	0.200119	0.146701	214-216	0.833567
1511_RD	16	39663037	0.197418	0.26001	412-412	0.58501
1512	16	40369266	0.459369	0.505847	268-270	0.295981
1549_RD	17	12830834	0.892415	0.658112	289-289	0.1817
17_015C_CA	17	15502736	0.605213	0.475902	281-281	0.322482
1555	17	18154755	0.068714	0.04489	234-234	1.34785
1559	17	21703564	0.067767	0.291936	232-232	0.534712
1562_RD	17	23981966	0.568242	0.378697	165-165	0.421708
1564_RD	17	26457892	1	0.753221	309-309	0.123078
1567	17	29080103	0.370598	0.346438	320-320	0.460374
1572	17	33154199	0.256183	0.332903	328-328	0.477682
1576_RD	17	36794009	0.624603	0.521957	356-356	0.282365
1577_RD	17	37643958	0.384854	0.711634	417-417	0.147743
1590	17	48054682	1	0.89627	337-346	0.0475611
1593_RD	17	50572818	0.527987	0.807047	321-321	0.0931012
1596	17	52989277	0.461322	0.82568	392-400	0.0831882
1599_RD	17	55060507	0.994122	0.981304	179-192	0.00819643
1602_RD	17	57565832	0.997042	0.986431	395-412	0.00593329
1609	17	63017673	0.741438	0.299661	291-297	0.52337
1612	17	65550607	0.217266	0.606707	288-288	0.217021
1616_RD	18	5631954	0.032786	0.003318	370-372	2.47912
1617	18	6510139	0.096573	0.027259	398-402	1.56449
1619	18	8131579	0.004594	0.002511	412-416	2.60015
1621	18	9569475	0.051636	0.039972	281-287	1.39824
1623	18	11098266	0.001265	0.018971	373-381	1.72191
1625_RD	18	12701559	0.116289	0.385885	257-257	0.413542
1626	18	13784829	0.011588	0.137567	263-264	0.861486
1627	18	14172821	0.424565	0.424565	390-390	0.372056
18_022C_CA	18	22835962	0.136502	0.471168	270-270	0.326824
18_029D_CA	18	29586008	0.684018	0.721086	399-399	0.142013
1660	18	32290851	0.211041	0.164292	281-283	0.784384
1661	18	33080649	0.156801	0.367026	372-374	0.435303
1666	18	35612250	0.455045	0.621201	315-315	0.206768
1667	18	36520232	0.589963	0.151999	237-241	0.818159
18_048C_CA	18	48686416	0.203888	0.15513	322-326	0.809304
1688_RD	18	53398883	0.420761	0.611283	378-378	0.213758
1689_RD	18	54425956	0.389057	0.659693	303-308	0.180658
1691	18	55756253	0.076186	0.375767	400-400	0.425081
1692	18	56509813	0.934838	0.965654	368-368	0.0151785
1697_RD	19	4255381	0.29228	0.260053	303-309	0.584938
1698	19	4627238	0.252212	0.252212	291-299	0.598234
1704	19	9182461	0.955772	0.890754	216-220	0.0502422
1706	19	10805888	0.599985	0.553471	161-161	0.256905
1707	19	11542299	0.834612	0.814448	212-215	0.0891366
1713	19	16540799	1	1	355-357	0
1715	19	18457941	0.595115	0.676135	311-311	0.169967
1721_RD	19	22413909	0.758642	0.829179	336-339	0.0813517
1724	19	25321043	0.578823	0.432543	300-302	0.363971
1725	19	26287533	0.206114	0.059479	198-200	1.22564
1728	19	28743777	0.061658	0.067964	193-195	1.16772
1732	19	31571147	0.526615	0.474966	154-171	0.323337
1739	19	37614077	0.493799	0.493799	293-298	0.30645
1741	19	39137725	0.163557	0.423047	362-367	0.373611
1746	19	42813494	0.902245	1	219-223	0
1751	19	46458032	1	0.62202	365-365	0.206196
1759	19	53163046	0.169653	0.042827	379-382	1.36828
1764_RD	20	4544409	0.843376	0.800956	357-357	0.0963913
1765	20	5698385	0.46369	0.564829	222-222	0.248083
1769	20	8983827	0.811502	0.941991	282-293	0.0259532
1771	20	10544312	0.854184	0.231732	302-314	0.635014
1774_RD	20	13300709	0.046734	0.703035	414-414	0.153023
1779_RD	20	16956317	0.184695	0.480892	289-293	0.317952
1780	20	17613444	0.535147	0.499991	137-137	0.301038
1784_RD	20	20303877	0.548872	0.840492	154-154	0.0754664
20_024A_CA	20	24207308	0.115516	0.608919	431-431	0.21544
1790_RD	20	25505636	1	1	306-312	0
1796	20	30360960	0.058421	0.504008	131-142	0.297563
1798	20	31818373	1	1	279-279	0
1803_RD	20	35529732	0.15865	0.302565	326-339	0.519181
1805	20	37183472	0.356348	0.372935	313-313	0.428367
1810	20	40711641	0.183343	0.46202	343-345	0.335339
1811	20	40938410	0.175332	0.443163	331-331	0.353437
1812	20	41853555	1	1	346-346	0
1813_RD	20	42791872	0.385786	0.44076	392-392	0.355798
20_046A_CA	20	46105357	0.829813	0.914832	322-331	0.0386587
1821_RD	20	49624240	0.303639	0.416574	354-356	0.380308
1826	20	53720183	0.794717	0.794717	195-195	0.0997875
1828	20	55088446	0.285842	0.285842	172-174	0.543874
1832	20	58764145	0.160366	0.406798	139-139	0.390621
1835	20	60484060	0.227017	0.247365	139-148	0.606662
1841	21	7988041	0.884107	0.884107	237-248	0.0534952
1842	21	8877199	0.239684	0.502543	180-180	0.298827
1843_RD	21	9780637	0.411899	0.364501	361-370	0.438301
1848	21	13756477	0.841521	0.987519	366-376	0.00545454
1849_RD	21	14323676	0.847543	0.86108	387-387	0.0649565
1852	21	16618910	0.493945	0.376744	333-333	0.423954
1854	21	18030099	0.401959	0.860543	306-306	0.0652274
1855	21	18669791	0.583247	0.736676	153-153	0.132723
1857	21	19825146	0.678484	0.525037	351-351	0.27981
1862	21	23454228	0.050824	0.035861	245-247	1.44538
1864	21	25250304	0.356889	0.462669	159-163	0.33473
1866	21	26306214	0.698676	0.698676	324-324	0.155724
1871_RD	21	29855339	0.414456	0.600793	379-396	0.221275
1873_RD	21	31904374	0.173651	0.365341	336-338	0.437302
1877	21	34777156	0.713558	0.697353	337-337	0.156547
1881	21	37520609	0.133303	0.147896	212-237	0.830044
1885	21	40708107	0.684348	0.730326	140-140	0.136483
1886	21	41438314	0.312215	0.312215	373-377	0.505546
1887	21	41896380	1	0.789515	344-344	0.10264
1895	21	47630797	0.087947	0.216967	233-233	0.663606
1900	21	51778529	0.092388	0.322349	236-242	0.491674
22_005K_CA	22	5977161	0.538157	0.538157	409-419	0.269091
1917_RD	22	14348939	0.46311	0.46311	332-332	0.334316
1919	22	15443352	0.369469	0.418151	123-133	0.378667
1921	22	16675735	0.005317	0.034785	240-246	1.45861
1928	22	22284947	0.15664	0.227777	367-369	0.64249
1929	22	22955402	0.961925	0.709182	367-371	0.149242
1931	22	24749153	0.127069	0.394393	165-168	0.404071
1933	22	26512617	0.103961	0.274709	333-340	0.561127
1941_RD	22	32524480	0.261839	0.496129	233-243	0.304405
22_038B_CA	22	38081307	0.002267	0.042903	209-223	1.36751
1954	22	42700122	0.772133	0.730464	187-187	0.136401
1956	22	43915089	0.012784	0.015596	232-244	1.80699
1957	22	44882117	0.037666	0.073479	315-321	1.13384
1960	22	47121910	0.385348	0.368173	398-406	0.433948
1962	22	49086114	0.203093	0.52226	345-353	0.282113
1967	22	53702860	0.357175	0.152908	277-286	0.81557
1974	22	58863712	0.012004	0.400796	199-199	0.397077
1981	23	5764592	0.774345	0.883864	312-318	0.0536146
1985	23	9447205	0.114773	0.205738	122-122	0.686685
1986	23	10331001	0.324883	0.385662	315-321	0.413793
1987_RD	23	11276861	1	0.970575	393-395	0.0129709
1996	23	19262367	0.844284	0.823756	401-405	0.0842014
1999	23	21767614	0.255958	0.216717	252-256	0.664107
2002	23	23981515	1	1	241-243	0
2004	23	25450269	0.548761	0.797405	129-129	0.098321
2005	23	26242263	0.735363	0.719046	221-223	0.143243
2008	23	28692458	0.90361	0.615083	297-299	0.211066
2013	23	32941520	0.870385	1	242-244	0
2015	23	34772602	0.20733	0.429127	398-403	0.367414
2017_RD	23	36486747	0.373716	0.403803	365-365	0.39383
2020	23	37975247	0.103835	0.197623	310-314	0.704163
2021_RD	23	38978094	0.616945	0.382125	283-283	0.417795
2024	23	41481882	0.593119	0.611854	412-415	0.213352
2026_RD	23	42985429	0.432386	0.3864	132-132	0.412963
2027_RD	23	43998390	1	1	253-253	0
2029	23	45235329	0.858739	0.997073	299-299	0.00127304
2036	23	51107852	0.13209	0.278924	261-261	0.554514
2038	23	52412303	0.252981	0.437193	311-315	0.359327
2040_RD	23	53660261	0.103923	0.397668	352-352	0.400479
2044	24	4015381	0.92687	0.946207	213-213	0.0240138
2045_RD	24	4833846	0.541727	0.579079	390-390	0.237262
2049_RD	24	8087242	0.512201	0.744922	385-391	0.127889
2054_RD	24	10893751	0.780408	0.795077	369-369	0.0995908
2056	24	12730796	0.636429	0.513154	358-358	0.289752
24_015G_CA	24	15854749	1	1	345-345	0
2063	24	18714977	0.191465	0.792351	377-378	0.101082
2065	24	20149554	0.080232	0.634924	234-236	0.197278
2067	24	21775881	0.094537	0.079502	324-337	1.09962
24_029E_CA	24	29425546	0.418469	0.708329	418-420	0.149765
24_033C_CA	24	33333584	0.002762	0.019549	390-404	1.70888
2086	24	37103397	1	0.79299	293-293	0.100732
2092	24	41902725	0.838508	0.863052	235-246	0.063963
24_045A_CA	24	45113744	1	1	412-422	0
2100	24	48333448	0.055682	0.279203	362-362	0.55408
2104	25	4347846	0.782812	0.363881	211-211	0.439041
2108	25	7917028	0.537545	0.445469	265-281	0.351183
2111_RD	25	10271471	0.377662	0.604726	429-433	0.218441
2112	25	11209018	0.676627	0.639828	347-347	0.193937
2113	25	11926579	0.841703	0.895593	220-224	0.0478893
2116	25	14588617	0.852355	0.942135	249-249	0.0258869
2126	25	22479804	1	1	220-222	0
2128	25	23912360	0.843102	1	370-378	0
2129	25	24436893	0.869799	0.913394	239-239	0.0393418
2130	25	25082643	0.610936	0.508749	327-327	0.293496
2133_RD	25	27601952	0.900424	0.990263	336-338	0.00424945
2134	25	27601952	0.900624	0.990339	330-332	0.00421612
2135	25	28247959	0.469751	0.326406	217-219	0.486242
2139	25	31400896	0.240917	0.065121	357-361	1.18628
2141_RD	25	33189814	0.947018	0.989975	326-328	0.00437577
2142	25	33693271	0.68874	0.181484	288-303	0.741162
2143	25	34586115	0.950142	0.97427	217-230	0.0113207
2148	25	38469614	0.836811	0.914364	171-171	0.0388809
2152_RD	25	41557241	0.113171	0.13676	334-342	0.864041
2156_RD	25	44544303	0.266204	0.419856	357-367	0.3769
2157	25	45711610	0.358648	0.568737	410-415	0.245089
2163	25	50466361	0.973604	0.981801	407-416	0.00797653
2172_RD	26	5292785	0.534097	0.508168	308-310	0.293993
2174_RD	26	6137035	0.904179	0.977732	330-330	0.00978017
2176	26	7616459	0.094359	0.055346	293-305	1.25691
2182	26	12101931	0.283519	0.283519	377-377	0.547418
2185	26	14611022	1	1	398-398	0
26_018A_CA	26	18330239	0.608896	0.501704	273-273	0.299552
2193_RD	26	21417033	0.000626	0.003486	366-377	2.45767
2197	26	24839936	0.398806	0.640939	234-245	0.193183
2198	26	25563800	0.229666	0.031277	405-405	1.50477
2199_RD	26	25895542	0.43798	0.43798	410-410	0.358546
2206	26	31804355	0.257115	0.16537	231-233	0.781543
2208	26	33602005	0.103696	0.022354	242-246	1.65064
2210_RD	26	35341125	0.489346	0.569216	377-379	0.244723
2222_RD	27	4652726	0.444826	0.104231	195-201	0.982003
2230	27	10868178	0.246514	0.246514	249-253	0.608158
2231	27	11807343	0.171385	0.411808	216-218	0.385305
2236	27	16048062	0.946377	0.899633	288-298	0.0459346
2238_RD	27	17837945	0.811495	0.749273	275-287	0.12536
2243	27	21606315	0.148832	0.254862	276-281	0.593695
2246	27	24081520	0.4438	0.760017	319-324	0.119177
2259	27	33884708	1	0.992701	308-308	0.00318154
2260	27	34771923	0.763303	0.599282	255-263	0.222369
2269	27	40728664	0.091885	0.223953	324-324	0.649843
27_043D_CA	27	43777523	1	0.877619	355-357	0.056694
2277	27	46908156	1	1	340-348	0
2286	28	7937517	0.6394	0.563269	344-359	0.249284
2289	28	10517433	0.122086	0.094995	164-164	1.0223
2295	28	15098820	0.902171	0.908215	205-207	0.0418113
2299_RD	28	17826832	0.382407	0.273494	176-177	0.563052
2303_RD	28	21036043	0.024807	0.035485	333-335	1.44996
28_032A_CA	28	32149972	0.061325	0.223529	275-283	0.650666
2317_RD	28	33492499	0.518745	0.518745	382-390	0.285046
2320	28	35561180	0.105569	0.18248	342-342	0.738785
2322_RD	28	37258965	0.124416	0.016492	288-288	1.78273
2327_RD	28	40865606	0.293806	0.950315	426-426	0.0221324
2335	29	8140553	0.723974	0.789338	214-218	0.102737
2339_RD	29	12127651	0.071284	0.503416	253-253	0.298073
2345_RD	29	15650989	0.340923	0.570283	341-341	0.24391
2345	29	15996968	0.717896	0.306169	377-383	0.514039
2348_RD	29	18509115	0.145908	0.124719	334-338	0.904067
2349	29	19142637	0.965224	0.947386	382-388	0.023473
2353	29	22655544	0.434624	0.438326	333-337	0.358203
2355	29	23945632	0.234237	0.569171	347-347	0.244757
2357_RD	29	25728149	0.313587	0.49878	377-377	0.302091
2361	29	28558607	0.362597	0.404877	412-414	0.392677
2365	29	31888225	0.285736	0.571793	153-153	0.242761
29_034A_CA	29	34276311	0.812607	0.737245	342-346	0.132388
2375	29	39537886	0.167515	0.068647	144-146	1.16338
2378	29	42052845	0.655744	0.820687	267-267	0.0858224
2384	30	5061921	0.232398	0.558426	367-372	0.253034
30_007J_CA	30	7829227	0.132653	0.132653	291-291	0.877283
2390	30	10709782	0.659248	0.720894	191-197	0.142129
2392	30	12055048	0.470643	0.488801	130-159	0.310868
2397_RD	30	15672936	0.520248	0.439712	341-351	0.356832
2403	30	18958554	0.188978	0.260043	267-270	0.584955
2406	30	21470570	0.629811	0.705318	301-309	0.151615
2412	30	26403473	0.547801	0.468161	387-389	0.329605
2413	30	27309637	0.210039	0.554798	361-370	0.255865
2423	30	34856332	0.344128	0.530992	188-188	0.274912
2428	30	38707786	0.888	0.643722	314-325	0.191302
2429_RD	30	39478112	0.682415	0.720671	228-228	0.142263
2440	31	8341507	0.276369	0.45023	375-375	0.346566
2446	31	12352194	0.558218	0.611856	411-411	0.213351
2451	31	16363618	0.281285	0.522763	235-241	0.281695
2453	31	17728401	0.923503	0.96342	329-329	0.0161843
2458	31	20842690	0.843657	0.843657	116-127	0.0738341
31_023D_CA	31	23567434	0.650837	0.650837	421-437	0.186528
2469_RD	31	28950565	0.587502	0.548993	344-344	0.260433
2471	31	30201770	0.932871	0.984817	287-287	0.00664446
2475_RD	31	33868095	0.287042	0.059625	403-403	1.22457
2476	31	34725244	0.138542	0.394544	166-166	0.403905
2477	31	35686527	0.004675	0.001463	215-215	2.83476
2482_RD	31	39596869	0.406358	0.409641	193-197	0.387597
2490_RD	32	6887279	0.470561	0.609691	357-357	0.21489
2492	32	8436512	0.390533	0.629849	331-339	0.200764
2494	32	9855407	1	0.588184	420-420	0.230487
2495	32	10685113	0.378707	0.521388	282-282	0.282839
2499	32	14005158	0.683887	0.96127	266-283	0.0171546
32_018A_CA	32	18750587	0.569012	0.500322	386-386	0.30075
2509	32	22408577	0.641197	0.914533	408-408	0.0388006
2514	32	24918015	0.306592	0.571964	222-222	0.242631
2520	32	29512660	0.962469	0.964549	282-304	0.0156757
2521	32	30148381	0.049554	0.163298	295-296	0.787019
2522	32	30558338	0.226896	0.770463	385-385	0.113248
2524	32	32136406	0.048126	0.026932	311-316	1.56973
2531	32	38160523	0.083727	0.409081	205-205	0.388191
2533_RD	32	40080817	0.137234	0.480741	410-410	0.318089
2537	33	4374253	0.017318	0.648751	394-394	0.187922
2541	33	7977060	1	0.396039	389-389	0.402262
33_012C_CA	33	12936432	0.045712	0.328887	234-234	0.482953
2554	33	17927891	0.282743	0.21294	334-338	0.671743
2556	33	19738784	0.747577	0.747577	330-330	0.126344
2560	33	22909937	0.281103	0.045088	364-364	1.34594
2565	33	26538284	0.048839	0.010349	120-122	1.9851
2571	33	30717206	0.123871	0.469601	370-374	0.328271
2573	33	31197581	0.049443	0.065249	213-215	1.18543
2581	34	7266277	0.035582	0.04381	160-162	1.35843
2584	34	9811217	0.938217	0.941261	354-358	0.0262899
2585	34	10647156	0.340873	0.415221	361-367	0.381721
2588	34	13468803	0.734431	0.751215	308-313	0.124236
2593	34	17410000	0.694194	0.648979	369-369	0.187769
2595	34	18680610	1	1	235-246	0
2596	34	19563240	1	1	160-162	0
2597_RD	34	20469945	0.752335	1	380-380	0
2598	34	21493189	0.431555	0.340282	394-394	0.468161
2603	34	25409240	0.047517	0.021312	406-406	1.67138
2604	34	26299878	0.113083	0.055004	175-189	1.25961
2605	34	27287072	0.403119	0.172186	297-299	0.764002
34_031B_CA	34	31416169	0.77099	0.77099	367-367	0.112951
2616_RD	34	35504344	0.133935	0.362419	322-331	0.440789
34_039C_CA	34	39597329	0.896631	0.343398	367-385	0.464202
2626_RD	34	43593597	0.718886	0.718886	424-426	0.14334
2631	35	6649136	0.528495	0.403746	165-165	0.393892
2637	35	11543193	0.174252	0.565324	209-209	0.247703
2639	35	13262489	1	1	407-407	0
2640	35	14188003	0.667459	0.512105	136-139	0.290641
2644	35	17636881	0.958523	0.90467	353-365	0.0435098
2645	35	18542875	0.233825	0.023843	374-374	1.62264
2653	35	25383797	0.106742	0.37292	286-286	0.428384
2667	36	11500786	0.962319	0.930812	313-313	0.031138
36_013E_CA	36	13988927	0.242701	0.540974	417-424	0.266824
2675	36	16772036	0.915559	0.717662	364-364	0.14408
2676_RD	36	17831466	0.473984	0.48161	162-164	0.317305
2678	36	18998821	0.951257	0.930959	292-292	0.0310694
2679	36	19834237	0.538756	0.272707	328-328	0.564304
2682	36	22080449	0.72691	0.652811	181-187	0.185213
2684_RD	36	23748187	1	0.630348	347-347	0.20042
36_024C_CA	36	24705652	0.29942	0.534611	199-201	0.271962
2688	36	27551033	0.742751	0.813837	409-411	0.0894626
2691	36	29362166	0.509646	0.692659	290-305	0.159481
2693_RD	36	31156055	0.752149	1	375-388	0
2695	36	32765026	1	0.81514	127-127	0.0887678
2707	37	11922979	0.41558	0.43594	323-323	0.360573
2710	37	14195303	0.053669	0.40389	276-276	0.393737
2712_RD	37	15540873	0.177799	0.348081	293-293	0.45832
2716	37	18895886	0.807748	0.809551	242-258	0.0917558
2724	37	24787922	0.365845	0.557445	334-334	0.253798
2725	37	25239119	0.572541	0.345595	192-194	0.461433
2726	37	26211129	0.375855	0.075576	200-213	1.12162
2738_RD	38	4475855	0.4132	0.414721	416-425	0.382244
2746_RD	38	10828078	0.631861	0.662009	136-148	0.179136
2747	38	10990554	1	0.893184	317-321	0.0490591
2748_RD	38	12011322	0.037515	0.2245	359-359	0.648784
2749	38	12204484	0.933397	0.737677	387-393	0.132134
38_015D_CA	38	15121942	0.180179	0.435783	394-402	0.36073
2756	38	18090442	0.086395	0.535615	382-391	0.271147
2758_RD	38	18540655	0.07616	0.590294	281-299	0.228932
38_022A_CA	38	22144367	0.763304	0.527286	336-336	0.277954
2760_RD	38	25726815	0.840159	0.644665	391-406	0.190666
